# Supplementary material for: Chromosomal Location of Pm12—A Novel Powdery Mildew Resistance Gene from Avena sterilis
Source: Genes (Basel). 2022 Dec 19;13(12):2409. doi: 10.3390/genes13122409 (PMC9778159; doi:10.3390/genes13122409)
Supplement: Supplementary file 1 [file genes-13-02409-s001.zip]

Archive with 4 entries (3 files):
- genes-2046239-supplementary/
- genes-2046239-supplementary/Supplementary material S1.xlsx
- genes-2046239-supplementary/Supplementary material S2.xlsx
- genes-2046239-supplementary/Supplementary material S3.xlsx
