# Supplementary material for: Chromosomal Location of Pm12—A Novel Powdery Mildew Resistance Gene from Avena sterilis
Source: Genes (Basel). 2022 Dec 19;13(12):2409. doi: 10.3390/genes13122409 (PMC9778159; doi:10.3390/genes13122409)
Supplement: Supplementary file 1 [file genes-13-02409-s001.zip › genes-2046239-supplementary/Supplementary material S1.xlsx]

## Sheet: Arkusz1
Fuchs x CN67383 map			Matching to the Bekele et al. (2018) genetic map			Sequence	LOD	PVE(%)	Add	Dom
Marker Name	Linkage group	Distance (cM)	Marker Name	Chromosome	Distance (cM)
5446051_SNP	9	894.3	avgbs_221706	Mrg09	103.8	GGTACTACCAGGGAGGACCGTACCAGGGTGGACCGTACCAGGGGCCTCCGAGATCGGAAGAGCG	14.9653	1.7112	-2.9556	0.3662
3454635_SNP	9	896.78				AGAGCAGGGCTCAGTCCGCTTAACACTAGCTAAAGTACTAACCAGTCCAAGCTAAAAACCGAGA	12.6387	1.5283	-2.8889	0.1111
20592738_SNP	9	899.9				GCCCGTTGAAATTCATCATAGAGCCCTACTACAACAACGGGACCGTGCCACGCCTGCGGTGAAA	12.7353	1.5364	-2.7737	0.2708
10589428_SNP	9	903.69				TTCATACTCTTGAGAATCCCTGTTTGTACTGATGAAAGCTACCGAGATCGGCCG	14.0539	1.6421	2.9737	0.6267
3456845_SNP	9	905.52				AATCTACTCCTCTCCCCAGCTAATTATAGCTGAATCGCCTAGGGTTCGTGATGCGTCCGAGATC	13.6851	1.6133	-2.9333	0.4
10582489_SNP.1	9	909.98	avgbs_223126	Mrg09	111.7	TTTGCAAACGGCACCACAGTGAGCAGAGGTGATCAGATTAGGAGACGAGACGAGATGAGATGGA	13.2947	1.5821	-2.7	0.5372
10587121_SNP	9	913.76				CTCCTCCTGCTTCGGCGCCGAGATCGGCCG	11.7897	1.4553	-2.7818	0.1776
24039205_SNP	9	915.6				GAAGTCGCCAGCGGTCAGCACCGAGATCGGCCG	11.7644	1.4531	-2.7559	0.5123
10580307_SNP	9	920.06	avgbs_13128	Mrg09	109.8	AGGATGACTGCCTACGCGCAGCTGGAGGCGGCGTACTGCCTCCGCGGCGGCGCGAGCATGAAGA	11.3853	1.4195	-2.5924	0.6424
3457166_SNP	9	932.23				TAGCAAGGTGCTGTGGGCTTCTATTATTGGCAAAAATAGAAAAAAAGATTCCGTCGCCGAGATC	11.5931	1.4381	2.3357	0.8609
20626216_SNP	9	932.23	avgbs2_31233.1.42	Mrg09	111.7	ATCACGTACATACACCCTTTCCAGCGGCCAGCTATTCTCCCTAATTAAACTGCCGTGTACAGGA	12.0701	1.4799	2.6769	0.2211
10591376_SNP	9	941.15				GTGGCTGGGGAGAGGCGGAGGAGGAGATGACGCCGTAGAGAGTGTCGGAGCGGGCCGAGATCGG	13.8442	1.6259	-2.8303	0.748
20627490_SNP	9	947.74				GACCTAAGTACAGCAACGCCGAGATCGGCCG	13.3142	1.5836	-3.0294	0.5784
3456973_SNP	9	952.9	avgbs_200899	Mrg09	104.1	TTATCCCAGGCATGGACGTGGTGGTCGGGTTCCGAGATCGGCCG	14.2243	1.6553	2.9294	0.4663
16606505_SNP	9	959.55				AGCCGATTCTCATGAGCCGATCAGGGGATTTATCTGTATGGGCTACAGTAGTCATATTCTGACT	16.1282	1.7942	-2.7913	0.7718
16587727_sD	9	963.38				CGGCGGGCGCGCCTCGGCATCACGGATTCCGCCACGATCGCTCAGCCGAGATCGGAAGAGCGGT	12.4433	1.5112	1.3333	2.8506
10581026_SNP	9	963.38	avgbs_56589	Mrg09	111.6	CGCCAGGTGCTTCCTCCACACCGTCATGGTGCTGCGCGTACCTACGATTCATGGTAACTACGCG	14.1634	1.6507	-2.6974	0.7874
10588000_SNP	9	963.38				CAAGCGTCCAACGGATGCACCACATTTGCACAAAGCGAAACCAAGAAACAAACACGCCCTAGGC	12.9939	1.5576	-2.6538	0.511
3455123_SNP	9	963.38				GCTCATCATCTTCAGCCATCTCCTGCTCTCTGCGTCCTACCGTTTCGAGCAGGTACCGAGATCG	12.9547	1.5543	2.745	0.1462
16613553_SNP	9	969.24				TACAGCAGGAAGACAGTTAACCGAGATCGGCCG	10.7827	1.3644	2.7429	0.0429
16607911_SNP	9	985.54				GTGGGTGTGGATGTCATCAACCTTAACCATCAGAATGGCGTAGGTGGCGTGTTCGTGGTAGCCC	10.6678	1.3538	-2.6548	0.2076
3459471_SNP	9	990.5				CGGAACAACAAGAGAAGCTAGGGCACATTAGTCGAGGCCGAGATCGGCCG	11.2618	1.4084	-2.6818	0.2905
Chromosom localization and genetic distance of obtained silicoDArT and SNP markers
