# Supplementary material for: Chromosomal Location of Pm12—A Novel Powdery Mildew Resistance Gene from Avena sterilis
Source: Genes (Basel). 2022 Dec 19;13(12):2409. doi: 10.3390/genes13122409 (PMC9778159; doi:10.3390/genes13122409)
Supplement: Supplementary file 1 [file genes-13-02409-s001.zip › genes-2046239-supplementary/Supplementary material S2.xlsx]

## Sheet: Arkusz1
Chromosome localization in Fuchs x CN67383 map	Position in Fuchs x CN67383 map (cM)	LeftMarker	RightMarker	LOD	PVE(%)	Add	Dom	LeftCI	RightCI
9	948	20627490_SNP	3456973_SNP	14.1725	17.288	-3.1904	0.7025	947.5	948.5
9	953	3456973_SNP	16606505_SNP	16.0245	18.0699	3.0286	0.5215	952.5	953.5
9	959	3456973_SNP	16606505_SNP	17.563	21.5286	-3.254	0.9214	957.5	959.5
regions with LOD higher than 10 in QTL analysis
