# Supplementary material for: Chromosomal Location of Pm12—A Novel Powdery Mildew Resistance Gene from Avena sterilis
Source: Genes (Basel). 2022 Dec 19;13(12):2409. doi: 10.3390/genes13122409 (PMC9778159; doi:10.3390/genes13122409)
Supplement: Supplementary file 1 [file genes-13-02409-s001.zip › genes-2046239-supplementary/Supplementary material S3.xlsx]

## Sheet: Arkusz1
Marker name	Gene name	Alias	Description	UniProt ID	UniProt GO
3278983_SNP	AVESA.00001b.r3.7Cg0000563	IQD5	Protein IQ-DOMAIN 5	IQD5_ARATH	GO:0016020^cellular_component^membrane GO:0005635^cellular_component^nuclear envelope GO:0005886^cellular_component^plasma membrane
5438385_SNP	AVESA.00001b.r3.7Cg0000545	Y3037	Probable inactive leucine-rich repeat receptor-like protein kinase At3g0377	Y3037_ARATH	GO:0016021^cellular_component^integral component of membrane GO:0005886^cellular_component^plasma membrane GO:0009506^cellular_component^plasmodesma GO:0005524^molecular_function^ATP binding GO:0004672^molecular_function^protein kinase activity GO:0046777^biological_process^protein autophosphorylation
10582489_SNP.1	AVESA.00001b.r3.7Cg0000313	EXPA7	Expansin-A7	EXPA7_ORYSJ	GO:0005618^cellular_component^cell wall GO:0005576^cellular_component^extracellular region GO:0016020^cellular_component^membrane GO:0009664^biological_process^plant-type cell wall organization
3455123_SNP	AVESA.00001b.r3.7Cg0000264	RGA2	Disease resistance protein RGA2	RGA2_SOLBU	GO:0043531^molecular_function^ADP binding GO:0005524^molecular_function^ATP binding GO:0006952^biological_process^defense response
3459471_SNP	AVESA.00001b.r3.7Cg0000245	UBP26	Ubiquitin carboxyl-terminal hydrolase 26	UBP26_ORYSJ	GO:0005829^cellular_component^cytosol GO:0005634^cellular_component^nucleus GO:0004197^molecular_function^cysteine-type endopeptidase activity GO:0004843^molecular_function^thiol-dependent deubiquitinase GO:0016579^biological_process^protein deubiquitination GO:0006511^biological_process^ubiquitin-dependent protein catabolic process
3456502_SNP	AVESA.00001b.r3.7Cg0000096	AK3	Aspartokinase 3, chloroplastic	AK3_ARATH	GO:0009570^cellular_component^chloroplast stroma GO:0004072^molecular_function^aspartate kinase activity GO:0005524^molecular_function^ATP binding GO:0009090^biological_process^homoserine biosynthetic process GO:0009089^biological_process^lysine biosynthetic process via diaminopimelate GO:0009088^biological_process^threonine biosynthetic process
